# Supplementary material for: On-Site and Visual Detection of the H5 Subtype Avian Influenza Virus Based on RT-RPA and CRISPR/Cas12a
Source: Viruses. 2024 May 10;16(5):753. doi: 10.3390/v16050753 (PMC11125590; doi:10.3390/v16050753)
Supplement: Supplementary file 1 [file viruses-16-00753-s001.zip]

Archive with 1 entries (1 files):
- viruses-2988958-supplementary.pdf
